# Supplementary material for: Microglia PKM2 Mediates Neuroinflammation and Neuron Loss in Mice Epilepsy through the Astrocyte C3-Neuron C3R Signaling Pathway
Source: Brain Sci. 2023 Feb 3;13(2):262. doi: 10.3390/brainsci13020262 (PMC9954168; doi:10.3390/brainsci13020262)
Supplement: Supplementary file 1 [file brainsci-13-00262-s001.zip]

Archive with 1 entries (1 files):
- brainsci-2170859-supplementary.pdf
